# Supplementary material for: Legionella in the City: Unveiling Legionella pneumophila in Hillbrow’s High-Rise Water Systems
Source: Microorganisms. 2025 Sep 15;13(9):2152. doi: 10.3390/microorganisms13092152 (PMC12472198; doi:10.3390/microorganisms13092152)
Supplement: Supplementary file 1 [file microorganisms-13-02152-s001.zip]

Archive with 1 entries (1 files):
- microorganisms-3814200-supplementary.pdf
